# Supplementary material for: NBS1 is required for SPO11-linked DNA double-strand break repair in male meiosis
Source: Cell Death Differ. 2020 Jan 21;27(7):2176–90. doi: 10.1038/s41418-020-0493-4 (PMC7308329; doi:10.1038/s41418-020-0493-4)
Supplement: Supplementary file 1 — Table S1 [file 41418_2020_493_MOESM1_ESM.xlsx]

## Sheet: Sheet0
Table S1. Summary of fertility phenotypes of viable MRN complex mouse models
Allele Symbol	Allele Details	Molecular Impact	Phenotype	References (PMID)
Mre11
Mre11ATLD1/ATLD1	A to T mutation at nucleotide 1894	C-terminal truncation	Males are fertile. Females are sub-fertile.	14690604
Mre11RK/RK	Replace Arg within the GAR motif with Lys	Disruption of PRMT1-depedent methylation	Males are fertile. Females are fertile.	21826105
Rad50
Rad50S/S	K22M mutation in Exon 1 (AAG to ATG)	Corresponds to the rad50S allele Rad50-R20M in S. cerevareiae	Males are fertile. Females are fertile.	12208847
Rad50+/46	Rad50 hook domain mutantion	Reduced hook-mediated dimerization	Males are infertile, no meiotic arrrest. Females are sub-fertile.	24532689
Nbs1
Nbs1m/m	Exon 2-3 deletion	N-terminal truncation	Males are fertile. Females are infertile, absence of oocytes or follicles in ovaries.	11889050
Nbs1ΔB/ΔB	Exon 4-5 deletion	FHA and BRCT domain deletion	Males are fertile. Females are fertile.	11967151
hNbs1657Δ5 mNbs1-/-	Nbs1 KO mice rescued by BAC containing human NBS1 mutant (5 bp deletion in exon 6)	N-terminal truncation	Males are fertile. Females are infertile, meiosis arrests at pachytene stage.	15965469
hNbs1H45A mNbs1-/-	Nbs1 KO mice rescued by BAC containing human NBS1 mutant (FHA domain mutation)	Disruption of phosphorylated protein binding of FHA domain	Males are fertile. Females are infertile, absence of oocytes or follicles in ovaries.	15965469
Nbs1ΔC/ΔC	Exon 15 deletion	C-terminal truncation, defective ATM binding	Males are fertile. Females are fertile.	17429352
Nbs1floxE1/-;Spo11-Cre	Exon 1 deletion in meiotic prophase	NBS1 null in meiotic prophase	Males are fertile. Females are fertile.	21147852
Nbs1floxE6/-;Vasa-Cre	Exon 6 deletion in germ cells	NBS1 null in germ cells	Males are infertile, meiosis arrests at zygotene stage. Females are fertile.	This study
